# Supplementary material for: Satellite Tracking of Head-Started Juvenile Green Turtles (Chelonia mydas) Reveals Release Effects and an Ontogenetic Shift
Source: Animals (Basel). 2023 Mar 31;13(7):1218. doi: 10.3390/ani13071218 (PMC10093175; doi:10.3390/ani13071218)
Supplement: Supplementary file 1 [file animals-13-01218-s001.zip]

Archive with 1 entries (1 files):
- animals-2259595-supplementary.pdf
